# Supplementary material for: Blood and Serum Copper and Zinc Levels and 10-Year Survival of Patients After Kidney Cancer Diagnosis
Source: Nutrients. 2025 Mar 8;17(6):944. doi: 10.3390/nu17060944 (PMC11944747; doi:10.3390/nu17060944)
Supplement: Supplementary file 1 [file nutrients-17-00944-s001.zip]

Archive with 1 entries (1 files):
- nutrients-3515743-supplementary.pdf
